# Supplementary material for: Cyclin-Dependent Kinases (CDKs) and the Human Cytomegalovirus-Encoded CDK Ortholog pUL97 Represent Highly Attractive Targets for Synergistic Drug Combinations
Source: Int J Mol Sci. 2022 Feb 24;23(5):2493. doi: 10.3390/ijms23052493 (PMC8910733; doi:10.3390/ijms23052493)
Supplement: Supplementary file 1 [file ijms-23-02493-s001.zip]

Archive with 1 entries (1 files):
- ijms-1594508-supplementary.pdf
